# Supplementary material for: Differences in the Tumor Microenvironment of EBV-Associated Gastric Cancers Revealed Using Single-Cell Transcriptome Analysis
Source: Cancers (Basel). 2023 Jun 14;15(12):3178. doi: 10.3390/cancers15123178 (PMC10296402; doi:10.3390/cancers15123178)
Supplement: Supplementary file 1 [file cancers-15-03178-s001.zip]

Archive with 1 entries (1 files):
- cancers-2421927-supplementary.pdf
